# Supplementary material for: Compound Augmentation of Myocardial Injury in a Rat Model of Coronary Heart Disease Induced by Ischemia/Reperfusion, Rheumatoid Arthritis, and High-Fat Diet: A Molecular Mechanistic Study
Source: Biomolecules. 2026 May 21;16(5):753. doi: 10.3390/biom16050753 (PMC13204909; doi:10.3390/biom16050753)
Supplement: Supplementary file 1 [file biomolecules-16-00753-s001.zip]

Archive with 1 entries (1 files):
- biomolecules-4275579-supplementary.pdf
